# Supplementary material for: Proteomic Profiling of Extracellular Vesicles Isolated from Plasma and Peritoneal Exudate in Mice Induced by Crotalus scutulatus scutulatus Crude Venom and Its Purified Cysteine-Rich Secretory Protein (Css-CRiSP)
Source: Toxins (Basel). 2023 Jul 2;15(7):434. doi: 10.3390/toxins15070434 (PMC10467150; doi:10.3390/toxins15070434)
Supplement: Supplementary file 1 [file toxins-15-00434-s001.zip]

Archive with 2 entries (2 files):
- Supplementary Tables 1 through 13.xlsx
- Supplementary Table_MS.pdf
